# Supplementary material for: Drought Influences Fungal Community Dynamics in the Grapevine Rhizosphere and Root Microbiome
Source: J Fungi (Basel). 2021 Aug 25;7(9):686. doi: 10.3390/jof7090686 (PMC8468433; doi:10.3390/jof7090686)
Supplement: Supplementary file 1 [file jof-07-00686-s001.zip]

Archive with 1 entries (1 files):
- jof-1334782-supplementary.pdf
